# Supplementary material for: Broad-coverage biomedical relation extraction with SemRep
Source: BMC Bioinformatics. 2020 May 14;21:188. doi: 10.1186/s12859-020-3517-7 (PMC7222583; doi:10.1186/s12859-020-3517-7)
Supplement: Supplementary file 3 — Additional file 3 SemRep indicator rules. A text file that includes all SemRep indicator rules, which are used to map textua expressions to semantic predicates. [file 12859_2020_3517_MOESM3_ESM.txt]

multiphrase | increase (verb) ; odds (noun) | for | predisposes
multiphrase | increase (verb) ; odds (noun) | _ | predisposes
multiphrase | increase (verb) ; risk (noun) | for | predisposes
multiphrase | increase (verb) ; risk (noun) | _ | predisposes
multiphrase | reduce ( verb) ; risk (noun) |  for | prevents
multiphrase | reduce ( verb) ; risk (noun) |  _ | prevents
multiphrase | decrease ( verb) ; risk (noun) |  for | prevents
multiphrase | decrease ( verb) ; risk (noun) |  _ | prevents
multiphrase | lower ( verb) ; risk (noun) |  for | prevents
multiphrase | lower ( verb) ; risk (noun) |  _ | prevents
multiphrase | minimize ( verb) ; risk (noun) |  for | prevents
multiphrase | minimize ( verb) ; risk (noun) |  _ | prevents
multiphrase | diminish ( verb) ; risk (noun) |  for | prevents
multiphrase | diminish ( verb) ; risk (noun) |  _ | prevents
multiphrase | stimulate (verb) ; differentiation (noun) | _ | affects
multiphrase | decrease (verb) ; increase (noun) | in | affects
multiphrase | play (verb) ; role (noun) | in | affects
multiphrase | produce (verb) ; reduction (noun) | _ | affects
multiphrase | produce (verb) ; reduction (noun) | _ | treats
multiphrase | cause (verb) ; loss (noun) | _ | disrupts
multiphrase | cause (verb) ; deregulation (noun) | of | affects
multiphrase | cause (verb) ; decrease (noun) | in | affects
multiphrase | cause (verb) ; decrease (noun) | of | affects
multiphrase | cause (verb) ; increase (noun) | in | affects
multiphrase | cause (verb) ; increase (noun) | of | affects
multiphrase | cause (verb) ; change (noun) | in | affects
multiphrase | cause (verb) ; fluctuation (noun) | in | affects
multiphrase | cause (verb) ; variation (noun) | in | affects
multiphrase | slow (verb) ; progression (noun) | _ | treats
multiphrase | slow (verb) ; progression (noun) | _ | disrupts
multiphrase | achieve (verb) ; eradication (noun) | of | treats
multiphrase | contribute (verb) ; development (noun) | of | predisposes
multiphrase | contribute (verb) ; risk (noun) | for | predisposes
multiphrase | become (verb) ; ill (noun) | with | has_process
multiphrase | become (verb) ; ill (adv) | with | has_process
multiphrase | confirm (verb) ; diagnosis (noun) | of | diagnoses
multiphrase | receive (verb) ; diagnosis (noun) | of | has_process
multiphrase | bring (verb) ; together (adv) | _ | uses
multiphrase | engage (verb) ; use (noun) | in | uses
multiphrase | make (verb) ; use (noun) | of | uses
multiphrase | set (verb) ; aside (adv) | for | used_by
multiphrase | regulate (verb) ; negatively (adv) | _ | inhibits
multiphrase | regulate (verb) ; negatively (adv) | _ | disrupts
multiphrase | regulate (verb) ; positively (adv) | _ | stimulates
multiphrase | regulate (verb) ; positively (adv) | _ | augments
phrase | risk (noun) reduced (adj) | _ | prevents
phrase | risk (noun) decreased (adj) | _ | prevents
phrase | effect (noun) protective (adj) | _ | prevents
phrase | result (noun) as (prep) | of | caused_by
phrase | destruction (noun) chemotherapeutic (noun) | _ | caused_by
phrase | risk (noun) decreasing (noun) | of | prevents
phrase | risk (noun) decreasing (noun) | _ | prevents
phrase | risk (noun) reducing (noun) | of | prevents
phrase | risk (noun) reducing (noun) | _ | prevents
phrase | risk (noun) decreasing (adj) | of | prevents
phrase | risk (noun) decreasing (adj) | _ | prevents
phrase | risk (noun) reducing (adj) | of | prevents
phrase | risk (noun) reducing (adj) | _ | prevents
phrase | effect (noun) inhibitory (adj) | _ | disrupts
phrase | effect (noun) damaging (adj) | _ | disrupts
phrase | effect (noun) inhibitory (adj) | _ | inhibits
phrase | effect (noun) suppressive (adj) | _ | inhibits
phrase | effect (noun) beneficial (adj) | _ | treats
phrase | action (noun) therapeutic (adj) | _ | treats
phrase | effect (noun) therapeutic (adj) | _ | treats
phrase | role (noun) therapeutic (adj) | _ | treats
phrase | impact (noun) inhibitory (adj) | _ | disrupts
phrase | impact (noun) inhibitory (adj) | _ | inhibits
phrase | activity (noun) decreased (adj) | _ | inhibits
phrase | loss (noun) complete (adj) | of | affects
phrase | loss (noun) total (adj) | of | affects
phrase | function (noun) repressive (adj) | over | disrupts
phrase | function (noun) suppressive (adj) | over | disrupts
phrase | propensity (noun) high (adj) |  _ | predisposes
phrase | regulate (verb) down (verb) | _ | inhibits
phrase | regulate (verb) down - (verb) | _ | inhibits
phrase | regulates (verb) down (verb) | _ | inhibits
phrase | regulates (verb) down - (verb) | _ | inhibits
phrase | regulated (verb) down (verb) | _ | inhibits
phrase | regulated (verb) down - (verb) | _ | inhibits
phrase | modulate (verb) down - (verb) | _ | inhibits
phrase | regulate (verb) down (verb) | _ | disrupts
phrase | regulate (verb) down - (verb) | _ | disrupts
phrase | regulates (verb) down (verb) | _ | disrupts
phrase | regulates (verb) down - (verb) | _ | disrupts
phrase | regulated (verb) down (verb) | _ | disrupts
phrase | regulated (verb) down - (verb) | _ | disrupts
phrase | modulate (verb) down - (verb) | _ | disrupts
phrase | regulate (verb) up (verb) | _ | stimulates
phrase | regulate (verb) up - (verb) | _ | stimulates
phrase | regulates (verb) up (verb) | _ | stimulates
phrase | regulates (verb) up - (verb) | _ | stimulates
phrase | regulated (verb) up (verb) | _ | stimulates
phrase | regulated (verb) up - (verb) | _ | stimulates
phrase | activate (verb) trans - (verb) | _ | stimulates
phrase | activate (verb) trans - (verb) | _ | affects
phrase | regulate (verb) up (verb) | _ | augments
phrase | regulate (verb) up - (verb) | _ | augments
phrase | regulates (verb) up (verb) | _ | augments
phrase | regulates (verb) up - (verb) | _ | augments
phrase | regulated (verb) up (verb) | _ | augments
phrase | regulated (verb) up - (verb) | _ | augments
phrase | activate (verb) trans - (verb) | _ | augments
phrase | link (verb) cross - (verb) | _ | interacts_with
phrase | linking (verb) cross - (verb) | _ | interacts_with
word | due  to (prep) | _ | caused_by
word | because  of (prep) | _ | caused_by
word | owing to (prep) | _ | caused_by
word | in concert with (prep) | _ | coexists_with
word | in concert with (prep) | _ | interacts_with
word | in tandem with (prep) | _ | coexists_with
word | in relation to (prep) | _ | associated_with
word | in relation to (prep) | _ | interacts_with
word | in response to (prep) | _ | affected_by
word | risk  factor (noun) | for | predisposes
word | risk  factor (noun) | _ | predisposes
word | risk  factors (noun) | for | predisposes
word | risk  factors (noun) | _ | predisposes
word | risk  marker (noun) | for | predisposes
word | risk  marker (noun) | _ | predisposes
word | risk  markers (noun) | for | predisposes
word | risk  markers (noun) | _ | predisposes
word | risk behavior (noun) | for | predisposes
word | risk behavior (noun) | _ | predisposes
word | non -producing (adj) | _ | neg_produced_by
word | non -secreting (adj) | _ | neg_produced_by
word | co -ligation (noun) | _ | interacts_with
word | co -stimulate (verb) | _ | augments
word | co -stimulate (verb) | _ | stimulates
word | down -modulation (noun) | _ | disrupts
word | down -modulation (noun) | _ | inhibits
word | co -incubate (verb) | with | interacts_with
word | co -incubate (verb) | with | has_administration
word | co -incubation (noun) | with | interacts_with
word | co -incubation (noun) | with | has_administration
word | cross -sensitivity (noun) | between-and | interacts_with
word | cross -sensitivity (noun) | between-and | interacts_with_r
word | with a diagnosis of (prep) | _ | has_process
word | become ill (verb) | with | has_process
word | co -treatment (noun) | with | treated_by
word | account (verb) | for | causes
word | aetiology (noun) | _ | causes
word | attributable (adj) | to | caused_by
word | causative (adj) | of | causes
word | causative (adj) | _ | causes
word | cause (noun) | _ | causes
word | cause (verb) | _ | causes
word | causing (verb) | _ | causes
word | causing (adj) | _ | caused_by
word | causing (noun) | _ | caused_by
word | consequence (noun) | of | caused_by
word | culminate (verb) | in | causes
word | driven (adj) | _ | caused_by
word | driven (noun) | _ | caused_by
word | driven (verb) | _ | caused_by
word | effect (verb) | _ | causes
word | etiology (noun) | in | causes
word | etiology (noun) | for | causes
word | etiology (noun) | _ | causes
word | evoke (verb) | _ | causes
word | genesis (noun) | _ | causes
word | generate (verb) | _ | causes
word | induce (verb) | _ | causes
word | induced (adj) | _ | causes
word | induced (verb) | _ | causes
word | induced (adj) | by | caused_by
word | induced (verb) | by | caused_by
word | induction (noun) | _ | causes
word | lead (verb) | to | causes
word | pathogenesis (noun) | _ | causes
word | produce (verb) | _ | causes
word | provoke (verb) | _ | causes
word | result (verb) | in | causes
word | resulting (adj) | from | caused_by
word | secondary (adj) | to | caused_by
word | trigger (verb) | _ | causes
word | trigger (noun) | _ | causes
word | trigger (noun) | for | causes
word | caused (pastpart) | by | caused_by
word | caused (pastpart) | _ | causes
word | due (adj) | to | caused_by
word | result (noun) | _ | caused_by
word | sequel (noun) | _ | caused_by
word | aggravate (verb) | _ | complicates
word | complicate (verb) | _ | complicates
word | complicated (pastpart) | _ | complicates
word | worsen (verb) | _ | complicates
word | aggravation (noun) | _ | complicates
word | confirm (verb) | _ | diagnoses
word | demonstrate (verb) | _ | diagnoses
word | detect (verb) | _ | diagnoses
word | detection (noun) | _ | diagnoses
word | detecting (noun) | _ | diagnoses
word | detecting (verb) | _ | diagnoses
word | determined (adj) | by | diagnosed_by
word | diagnose (verb) | _ | diagnoses
word | diagnosis (noun) | _ | diagnoses
word | diagnosed (adj) | _ | diagnoses
word | diagnosed (verb) | _ | diagnoses
word | diagnosed (verb) | by | diagnosed_by
word | diagnosing (noun) | _ | diagnoses
word | diagnosing (adj) | _ | diagnoses
word | disclose (verb) | _ | diagnoses
word | identify (verb) | _ | diagnoses
word | identification (noun) | _ | diagnoses
word | in (prep) | _ | diagnoses
word | indicative (adj) | of | diagnoses
word | predict (verb) | _ | diagnoses
word | prediction (noun) | _ | diagnoses
word | reveal (verb) | _ | diagnoses
word | show (verb) | _ | diagnoses
word | screen (verb) | _ | diagnoses
word | screen (verb) | with | diagnosed_by
word | screen (verb) | for | diagnosed_by
word | screen (verb) | for-with | diagnosed_by
word | screening (noun) | for | diagnoses
word | suggestive (adj) | of | diagnoses
word | test (verb) | for-with | diagnosed_by
word | test (verb) | for | diagnoses
word | predictive (adj) | for | diagnoses
word | confirmation (noun) | _ | diagnoses
word | compatible (adj) | with | diagnoses
word | by (prep) | _ | has_method
word | bind (verb) | to | interacts_with
word | infect (verb) | _ | interacts_with
word | interact (verb) | _ | interacts_with
word | cause (noun) | _ | has_manifestation
word | display (noun) | _ | manifestation_of
word | exhibition (noun) | _ | manifestation_of
word | expression (noun) | _ | manifestation_of
word | mechanism (noun) | _ | manifestation_of
word | present (verb) | as | has_manifestation
word | assess (verb) | _ | measured_by
word | determine (verb) | _ | measures
word | determined (adj) | by | measured_by
word | measurement (noun) | _ | measured_by
word | measure (verb) | _ | measures
word | method (noun) | for | method_of
word | method (noun) | _ | method_of
word | for (prep) | _ | method_of
word | incidence (noun) | among | occurs_in
word | incidence (noun) | in | occurs_in
word | occurrence (noun) | among | occurs_in
word | occurrence (noun) | in | occurs_in
word | occur (verb) | in | occurs_in
word | occur (verb) | among | occurs_in
word | predominance (noun) | among | occurs_in
word | predominance (noun) | in | occurs_in
word | predominant (adj) | among | occurs_in
word | predominant (adj) | in | occurs_in
word | prevalence (noun) | among | occurs_in
word | prevalence (noun) | in | occurs_in
word | after (prep) | _ | follows
word | precede (verb) | _ | precedes
word | prior (prep) | to | precedes
word | prior (adj) | to | precedes
word | follow (verb) | _ | follows
word | followed (adj) | by | precedes
word | appear (verb) | in | process_of
word | exist (verb) | in | process_of
word | experience (verb) | _ | has_process
word | experiencing (adj) | _ | has_process
word | in (prep) | _ | process_of
word | mod_head (_) | _ | process_of
word | develop (verb) | _ | has_process
word | developed (adj) | _ | has_process
word | developed (pastpart) | _ | has_process
word | have (verb) | _ | has_process
word | mod_head (_) | _ | has_process
word | present (verb) | with | has_process
word | presenting (adj) | with | has_process
word | presenting (verb) | with | has_process
word | presented (verb) | with | has_process
word | recuperate (verb) | from | has_process
word | suffer (verb) | _ | has_process
word | suffer (verb) | from | has_process
word | sustain (verb) | _ | has_process
word | sustaining (adj) | _ | has_process
word | treated (adj) | for | has_process
word | treated (verb) | for | has_process
word | with (prep) | _ | has_process
word | have (aux) | _ | has_process
word | component (noun) | of | part_of
word | division (noun) | of | part_of
word | fragment (noun) | of | part_of
word | layer (noun) | of | part_of
word | of (prep) | _ | part_of
word | part (noun) | of | part_of
word | portion (noun) | of | part_of
word | section (noun) | of | part_of
word | contain (verb) | _ | has_part
word | mod_head (_) | _ | has_part
word | with (prep) | _ | has_part
word | decrease (verb) | _ | prevents
word | decreasing (noun) | _ | prevents
word | decreasing (adj) | _ | prevents
word | decrease (verb) | from | prevents
word | decrease (verb) | of | prevents
word | immunization (noun) | _ | prevents
word | immunize (verb) | against | prevents
word | minimize (verb) | _ | prevents
word | neuroprotective (adj) | for | prevents
word | neuroprotective (adj) | _ | prevents
word | prevent (verb) | _ | prevents
word | preventing (noun) | _ | prevents
word | preventing (adj) | _ | prevents
word | prevention (noun) | _ | prevents
word | protect (verb) | from | prevents
word | protect (verb) | against | prevents
word | protecting (noun) | against | prevents
word | protecting (adj) | against | prevents
word | protecting (noun) | from | prevents
word | protecting (adj) | from | prevents
word | protective (adj) | for | prevents
word | protective (adj) | _ | prevents
word | reduce (verb) | _ | prevents
word | reducing (noun) | _ | prevents
word | reducing (adj) | _ | prevents
word | reduce (verb) | among | prevents
word | reduce (verb) | from | prevents
word | reduce (verb) | of | prevents
word | reduction (noun) | _ | prevents
word | immunity (noun) | against | prevents
word | protection (noun) | _ | prevents
word | spare (verb) | _ | prevents
word | biosynthesize (verb) | _ | produces
word | biosynthesis (noun) | _ | produced_by
word | create (verb) | _ | produces
word | discharge (verb) | _ | produces
word | emit (verb) | _ | produces
word | express (verb) | _ | produces
word | generate (verb) | _ | produces
word | generating (noun) | _ | produces
word | generating (adj) | _ | produces
word | overexpress (verb) | _ | produces
word | release (verb) | _ | produces
word | releasing (noun) | _ | produces
word | releasing (adj) | _ | produces
word | secrete (verb) | _ | produces
word | synthesize (verb) | _ | produces
word | yield (verb) | _ | produces
word | produce (verb) | _ | produces
word | producing (adj) | _ | produced_by
word | product (noun) | _ | produced_by
word | synthesis (noun) | _ | produced_by
word | alleviate (verb) | _ | treats
word | ameliorate (verb) | _ | treats
word | amelioration (noun) | _ | treats
word | attenuate (verb) | _ | treats
word | attenuation (noun) | _ | treats
word | benefit (verb) | from | treated_by
word | combat (verb) | _ | treats
word | control (verb) | _ | treats
word | control (noun) | _ | treats
word | cure (verb) | _ | treats
word | ease (verb) | _ | treats
word | eliminate (verb) | _ | treats
word | elimination (noun) | _ | treats
word | eradicate (verb) | _ | treats
word | eradication (noun) | _ | treats
word | fight (verb) | _ | treats
word | for (prep) | _ | treats
word | generate (verb) | against | treats
word | heal (verb) | _ | treats
word | improve (verb) | of | treats
word | improve (verb) | _ | treats
word | improvement (noun) | _ | treats
word | indicate (verb) | for | treats
word | indicated (adj) | for | treats
word | indicated (verb) | for | treats
word | manage (verb) | _ | treats
word | mitigate (verb) | _ | treats
word | mitigation (noun) | _ | treats
word | management (noun) | _ | treats
word | prescribe (verb) | _ | treats
word | prescribed (adj) | for | treats
word | pretreat (verb) | _ | treats
word | pretreat (verb) | with | treated_by
word | pretreatment (noun) | with | treated_by
word | pretreatment (noun) | _ | treats
word | relief (noun) | _ | treats
word | relieve (verb) | _ | treats
word | resolve (verb) | _ | treats
word | resolution (noun) | of-by | treats
word | resolution (noun) | of | treats
word | reverse (verb) | _ | treats
word | therapy (noun) | for | treats
word | treat (verb) | with | treated_by
word | treat (verb) | _ | treats
word | treated (adj) | with | treated_by
word | treated (verb) | _ | treats
word | treated (pastpart) | _ | treats
word | treated (adj) | _ | treated_by
word | treating (adj) | with | treated_by
word | treatment (noun) | with | treated_by
word | treatment (noun) | _ | treats
word | therapy (noun) | with | treated_by
word | therapy (noun) | _ | treats
word | treatment (noun) | among | treats
word | treatment (noun) | in | treats
word | undergo (verb) | _ | treated_by
word | undergoing (adj) | _ | treated_by
word | administer (verb) | _ | uses
word | apply (verb) | _ | uses
word | avail (verb) | _ | uses
word | employ (verb) | _ | uses
word | use (verb) | _ | uses
word | use (verb) | as | uses
word | utilize (verb) | _ | uses
word | with (prep) | _ | uses
word | for (prep) | _ | used_by
word | mod_head (_) | _ | used_by
word | administer (verb) | to | administered_to
word | administered (adj) | _ | has_administration
word | administer (verb) | _ | has_administration
word | administration (noun) | _ | administered_to
word | cotransfect (verb) | _ | administered_to
word | cotransfected (adj) | with | has_administration
word | cotransfection (noun) | _ | has_administration
word | deliver (verb) | to | administered_to
word | delivered (adj) | to | administered_to
word | give (verb) | to | administered_to
word | give (verb) | _ | has_administration
word | given (adj) | to | administered_to
word | given (adj) | _ | has_administration
word | have (verb) | _ | has_administration
word | immunize (verb) | with | has_administration
word | immunization (noun) | with | has_administration
word | inject (verb) | with | has_administration
word | inject (verb) | _ | administered_to
word | injected (adj) | with | has_administration
word | injection (noun) | in | administered_to
word | infuse (verb) | into | administered_to
word | infuse (verb) | with | has_administration
word | infusion (noun) | to | administered_to
word | into (prep) | _ | administered_to
word | incubate (verb) | with | administered_to
word | incubation (noun) | with | has_administration
word | inoculate (verb) | with | administered_to
word | inoculation (noun) | with | has_administration
word | management (noun) | _ | administered_to
word | monitor (verb) | with | administered_to
word | perform (verb) | in | administered_to
word | perform (verb) | on | administered_to
word | perform (verb) | _ | has_administration
word | randomize (verb) | to | administered_to
word | receive (verb) | _ | has_administration
word | receiving (verb) | _ | has_administration
word | receiving (adj) | _ | has_administration
word | receiving (noun) | _ | has_administration
word | submit (verb) | to | has_administration
word | take (verb) | _ | has_administration
word | taking (verb) | _ | has_administration
word | taking (adj) | _ | has_administration
word | test (verb) | with | administered_to
word | test (verb) | with | has_administration
word | transfect (verb) | with | has_administration
word | transfect (verb) | _ | administered_to
word | transfection (noun) | with | has_administration
word | transfection (noun) | _ | has_administration
word | undergo (verb) | _ | has_administration
word | undergoing (adj) | _ | has_administration
word | underwent (verb) | _ | has_administration
word | use (verb) | _ | has_administration
word | using (adj) | _ | has_administration
word | vaccinate (verb) | with | has_administration
word | vaccination (noun) | with | has_administration
word | vaccination (noun) | _ | administered_to
word | associate (verb) | _ | associated_with_r
word | in (prep) | _ | associated_with
word | associate (verb) | _ | associated_with
word | associate (verb) | with | associated_with
word | associated (adj) | with | associated_with
word | association (noun) | _ | associated_with
word | association (noun) | in | associated_with
word | association (noun) | with-with | associated_with
word | association (noun) | between-and | associated_with
word | association (noun) | between-and | associated_with_r
word | carrier (noun) | with | associated_with
word | characterise (verb) | _ | associated_with
word | characterize (verb) | _ | associated_with
word | compatible (adj) | with | associated_with
word | correlate (verb) | with | associated_with
word | correlation (noun) | _ | associated_with
word | correlation (noun) | between-and | associated_with
word | correlation (noun) | between-and | associated_with_r
word | crosslink (verb) | _ | associated_with
word | crosslink (noun) | between-and | associated_with
word | crosslink (noun) | between-and | associated_with_r
word | crosslink (noun) | _ | associated_with
word | decrease (verb) | in | associated_with
word | decrease (verb) | in | associated_with_r
word | decreased (verb) | in | associated_with
word | decreased (verb) | in | associated_with_r
word | interplay (noun) | _ | associated_with
word | interplay (noun) | between-and | associated_with
word | interplay (noun) | between-and | associated_with_r
word | involve (verb) | in | associated_with
word | involve (verb) | _ | associated_with
word | involved (pastpart) | in | associated_with
word | incidence (noun) | of-with | associated_with
word | influence (noun) | _ | associated_with
word | influence (verb) | _ | associated_with
word | link (verb) | with | associated_with
word | link (verb) | to | associated_with
word | link (noun) | to | associated_with
word | link (noun) | _ | associated_with
word | link (noun) | between-and | associated_with
word | link (noun) | between-and | associated_with_r
word | linkage (noun) | to | associated_with
word | linkage (noun) | _ | associated_with
word | mediated (pastpart) | _ | associated_with
word | mediate (verb) | _ | associated_with
word | mediation (verb) | of-by | associated_with_r
word | occur (verb) | with | associated_with
word | occurrence (noun) | of-with | associated_with
word | parallel (verb) | _ | associated_with
word | relate (verb) | with | associated_with
word | relate (verb) | to | associated_with
word | related (pastpart) | with | associated_with
word | related (pastpart) | to | associated_with
word | relating (pastpart) | to | associated_with
word | relation (noun) | between-and | associated_with
word | relation (noun) | between-and | associated_with_r
word | relation (noun) | _ | associated_with
word | role (noun) | against | associated_with
word | relate (verb) | with | associated_with_r
word | restore (verb) | _ | associated_with
word | trigger (verb) | to | associated_with
word | role (noun) | for-in | associated_with_r
word | role (noun) | in | associated_with
word | involve (verb) | _ | associated_with_r
word | linked (pastpart) | to | associated_with_r
word | relationship (noun) | between-and | associated_with
word | relationship (noun) | between-and | associated_with_r
word | relationship (noun) | _ | associated_with
word | implicate (verb) | in | associated_with_r
word | implicate (verb) | in | interacts_with
word | evoked (pastpart) | _ | causes
word | leading (pastpart) | to | causes
word | precipitate (verb) | _ | causes
word | responsible (adj) | for | causes
word | result (verb) | from | caused_by
word | resulting (noun) | from | caused_by
word | resulting (adj) | in | causes
word | resulting (noun) | in | causes
word | abolish (verb) | _ | inhibits
word | abrogate (verb) | _ | inhibits
word | abrogation (noun) | _ | inhibits
word | antagonist (noun) | of | inhibits
word | antagonist (noun) | _ | inhibited_by
word | antagonism (noun) | _ | inhibited_by
word | antagonize (verb) | _ | inhibits
word | arrest (verb) | _ | inhibits
word | attenuate (verb) | _ | inhibits
word | attenuation (noun) | _ | inhibits
word | attenuator (noun) | of | inhibits
word | block (verb) | _ | inhibits
word | block (noun) | _ | inhibits
word | block (verb) | of-with | inhibits
word | blockade (noun) | _ | inhibits
word | blocker (noun) | _ | inhibits
word | counteract (verb) | _ | inhibits
word | counteracted (adj) | _ | inhibits
word | decrease (verb) | in | inhibited_by
word | decrease (noun) | in | inhibits
word | decreased activity (noun) | _ | inhibits
word | decreased (adj) | _ | inhibits
word | decrease (verb) | _ | inhibits
word | degradation (noun) | _ | inhibited_by
word | degrade (verb) | _ | inhibits
word | diminish (verb) | _ | inhibits
word | disrupt (verb) | _ | inhibits
word | downregulate (verb) | _ | inhibits
word | decline (noun) | in | inhibits
word | disruption (noun) | _ | inhibits
word | downmodulate (verb) | _ | inhibits
word | downmodulation (noun) | _ | inhibits
word | downregulation (noun) | _ | inhibits
word | down -regulation (noun) | _ | inhibits
word | downregulation (noun) | in | inhibits
word | down -regulation (noun) | in | inhibits
word | inactivation (noun) | _ | inhibits
word | inactivate (verb) | _ | inhibits
word | inactivator (noun) | of | inhibits
word | inhibit (verb) | _ | inhibits
word | inhibited (pastpart) | _ | inhibits
word | inhibition (noun) | against | inhibits
word | inhibition (noun) | _ | inhibits
word | inhibition (noun) | on | inhibits
word | inhibition (noun) | during | inhibited_by
word | inhibitory (adj) | on | inhibits
word | inhibitory (adj) | to | inhibits
word | interfere (verb) | with | inhibits
word | lower (verb) | _ | inhibits
word | lowering (adj) | _ | inhibits
word | negate (verb) | _ | inhibits
word | neutralization (noun) | _ | inhibits
word | neutralize (verb) | _ | inhibits
word | oppose (verb) | _ | inhibits
word | opposition (noun) | _ | inhibits
word | reduction (noun) | in | inhibits
word | reduce (verb) | in | inhibited_by
word | reduce (verb) | _ | inhibits
word | reduced (adj) | in | inhibited_by
word | reduced (adj) | _ | inhibits
word | reduced (noun) | _ | inhibits
word | repress (verb) | _ | inhibits
word | repression (noun) | _ | inhibits
word | repressor (noun) | of | inhibits
word | scavenge (verb) | _ | inhibits
word | scavenging (adj) | _ | inhibits
word | silencing (adj) | _ | inhibits
word | silencing (pastpart) | _ | inhibits
word | slow (verb) | _ | inhibits
word | slowed (pastpart) | _ | inhibits
word | suppress (verb) | _ | inhibits
word | suppression (noun) | _ | inhibits
word | uncoupling (noun) | _ | inhibits
word | uncouple (verb) | _ | inhibits
word | acetylate (verb) | _ | interacts_with
word | acetylating (adj) | _ | interacts_with
word | act (verb) | on | interacts_with
word | action (noun) | of-on | interacts_with
word | action (noun) | _ | interacts_with
word | affect (verb) | _ | interacts_with
word | affinity (noun) | between-and | interacts_with
word | affinity (noun) | between-and | interacts_with_r
word | affinity (noun) | _ | interacts_with
word | alter (verb) | _ | interacts_with
word | alteration (noun) | _ | interacts_with
word | attack (verb) | _ | interacts_with
word | bind (verb) | _ | interacts_with
word | binding (noun) | to | interacts_with
word | binding (noun) | between-and | interacts_with
word | binding (noun) | between-and | interacts_with_r
word | binding (noun) | _ | interacts_with
word | biotransform (verb) | _ | interacts_with
word | biotransformed (adj) | _ | interacts_with
word | bridging (adj) | _ | interacts_with
word | catabolize (verb) | _ | interacts_with
word | catalyse (verb) | _ | interacts_with
word | catalyze (verb) | _ | interacts_with
word | catalysed (adj) | _ | interacts_with
word | catalyzed (pastpart) | _ | interacts_with
word | catalyzation (noun) | _ | interacts_with
word | cofactor (noun) | for | interacts_with
word | coincubate (verb) | with | interacts_with
word | coincubation (noun) | _ | interacts_with
word | coligation (noun) | _ | interacts_with
word | competition (noun) | at | interacts_with
word | competition (noun) | _ | interacts_with
word | conjugate (verb) | _ | interacts_with
word | conjugation (noun) | _ | interacts_with
word | control (verb) | _ | interacts_with
word | control (noun) | _ | interacts_with
word | conversion (noun) | _ | interacts_with
word | cross-coupling (noun) | of-to | interacts_with
word | cross-coupling (noun) | between-and | interacts_with
word | cross-coupling (noun) | between-and | interacts_with_r
word | cross-coupling (noun) | _ | interacts_with
word | crosslinkage (noun) | between-and | interacts_with
word | crosslinkage (noun) | between-and | interacts_with_r
word | crosslinkage (noun) | _ | interacts_with
word | demethylate (verb) | _ | interacts_with
word | demethylating (adj) | _ | interacts_with
word | demethylation (noun) | _ | interacts_with
word | denature (verb) | _ | interacts_with
word | dependence (noun) | _ | interacts_with
word | desensitize (verb) | with | interacts_with
word | desensitize (verb) | _ | interacts_with
word | desensitization (noun) | _ | interacts_with
word | determined (adj) | by | interacts_with
word | differentiate (verb) | _ | interacts_with
word | dimerize (verb) | with | interacts_with
word | dimerization (noun) | _ | interacts_with
word | effect (noun) | in | interacts_with
word | effect (noun) | _ | interacts_with
word | engagement (noun) | _ | interacts_with
word | express (verb) | _ | interacts_with
word | expressing (adj) | _ | interacts_with
word | expressed (adj) | _ | interacts_with
word | heterodimerize (verb) | with | interacts_with
word | heterodimerization (noun) | _ | interacts_with
word | homodimerize (verb) | with | interacts_with
word | homodimerization (noun) | _ | interacts_with
word | hydrolyze (verb) | _ | interacts_with
word | hydrolyzation (noun) | _ | interacts_with
word | hydroxylate (verb) | _ | interacts_with
word | hydroxylating (adj) | _ | interacts_with
word | hydroxylation (noun) | _ | interacts_with
word | immobilization (noun) | _ | interacts_with
word | impact (verb) | _ | interacts_with
word | impact (noun) | on | interacts_with
word | impact (noun) | _ | interacts_with
word | important (adj) | for | interacts_with
word | incubate (verb) | with | interacts_with
word | incubation (noun) | with | interacts_with
word | influence (verb) | _ | interacts_with
word | influence (noun) | _ | interacts_with
word | interaction (noun) | at | interacts_with
word | interaction (noun) | between-and | interacts_with
word | interaction (noun) | between-and | interacts_with_r
word | interaction (noun) | _ | interacts_with
word | interacting (adj) | _ | interacts_with
word | interplay (noun) | between-and | interacts_with
word | interplay (noun) | between-and | interacts_with_r
word | interplay (noun) | _ | interacts_with
word | involve (verb) | _ | interacts_with
word | involved (pastpart) | in | interacts_with
word | involvement (noun) | _ | interacts_with
word | involving (adj) | _ | interacts_with
word | label (verb) | with | interacts_with
word | labeled (pastpart) | _ | interacts_with
word | labelled (pastpart) | _ | interacts_with
word | label (noun) | for | interacts_with
word | label (noun) | of | interacts_with
word | marker (noun) | for | interacts_with
word | marker (noun) | of | interacts_with
word | measured (adj) | _ | interacts_with
word | mediate (verb) | _ | interacts_with
word | mediated (adj) | _ | interacts_with
word | mediated (noun) | _ | interacts_with
word | mediated (pastpart) | _ | interacts_with
word | mediating (adj) | _ | interacts_with
word | metabolize (verb) | by | interacts_with
word | metabolize (verb) | _ | interacts_with
word | metabolized (pastpart) | _ | interacts_with
word | metabolizing (adj) | _ | interacts_with
word | metabolizing (noun) | _ | interacts_with
word | methylate (verb) | _ | interacts_with
word | methylating (adj) | _ | interacts_with
word | modify (verb) | _ | interacts_with
word | modification (noun) | _ | interacts_with
word | modifying (adj) | _ | interacts_with
word | modulate (verb) | _ | interacts_with
word | modulation (noun) | between-and | interacts_with
word | modulation (noun) | between-and | interacts_with_r
word | modulation (noun) | _ | interacts_with
word | modulator (noun) | of | interacts_with
word | normalize (verb) | _ | interacts_with
word | oxidize (verb) | _ | interacts_with
word | oxidizing (adj) | _ | interacts_with
word | oxidation (noun) | _ | interacts_with
word | probe (noun) | for | interacts_with
word | probe (verb) | _ | interacts_with
word | protect (verb) | against | interacts_with
word | protect (verb) | from | interacts_with
word | protection (noun) | _ | interacts_with
word | recognition (noun) | _ | interacts_with
word | regulate (verb) | _ | interacts_with
word | regulation (noun) | between-and | interacts_with
word | regulation (noun) | between-and | interacts_with_r
word | regulation (noun) | _ | interacts_with
word | regulator (noun) | of | interacts_with
word | regulator (noun) | _ | interacts_with
word | resynthesis (noun) | _ | interacts_with
word | resynthesize (verb) | _ | interacts_with
word | role (noun) | in | interacts_with
word | sensitive (adj) | to | interacts_with
word | sensitive (adj) | _ | interacts_with
word | sensitive (adv) | to | interacts_with
word | sensitivity (noun) | for | interacts_with
word | sensitivity (noun) | between-and | interacts_with
word | sensitivity (noun) | between-and | interacts_with_r
word | sensitivity (noun) | _ | interacts_with
word | specificity (noun) | for | interacts_with
word | substrate (noun) | for | interacts_with
word | substrate (noun) | _ | interacts_with
word | stabilization (noun) | _ | interacts_with
word | stabilize (verb) | _ | interacts_with
word | synergize (verb) | with | interacts_with
word | synergy (noun) | with | interacts_with
word | synergy (noun) | between-and | interacts_with
word | synergy (noun) | between-and | interacts_with_r
word | synthesis (noun) | between-and | interacts_with
word | synthesis (noun) | between-and | interacts_with_r
word | synthesis (noun) | _ | interacts_with
word | synthesize (verb) | _ | interacts_with
word | target (noun) | of | interacts_with
word | target (noun) | for | interacts_with
word | target (verb) | _ | interacts_with
word | tether (verb) | _ | interacts_with
word | transduce (verb) | _ | interacts_with
word | transduction (noun) | between-and | interacts_with
word | transduction (noun) | between-and | interacts_with_r
word | transduction (noun) | _ | interacts_with
word | transform (verb) | by | interacts_with
word | transform (verb) | _ | interacts_with
word | transformed (pastpart) | _ | interacts_with
word | transformation (noun) | _ | interacts_with
word | transport (verb) | _ | interacts_with
word | trigger (verb) | _ | interacts_with
word | useful (adj) | for | interacts_with
word | ubiquinate (verb) | _ | interacts_with
word | ubiquination (noun) | _ | interacts_with
word | accompany (verb) | _ | coexists_with
word | accompanied (adj) | by | coexists_with
word | associate (verb) | with | coexists_with
word | association (noun) | _ | coexists_with
word | characterise (verb) | _ | coexists_with
word | characterize (verb) | _ | coexists_with
word | coexist (verb) | with | coexists_with
word | coincide (verb) | with | coexists_with
word | coincident (adj) | with | coexists_with
word | combine (verb) | with | coexists_with
word | combination (noun) | _ | coexists_with
word | correlate (verb) | with | coexists_with
word | correlate (verb) | to | coexists_with
word | correlation (noun) | _ | coexists_with
word | couple (verb) | with | coexists_with
word | coupled (adj) | with | coexists_with
word | during (prep) | _ | coexists_with
word | give (verb) | with | coexists_with
word | implicate (verb) | as | coexists_with
word | implicate (verb) | in | coexists_with
word | in (prep) | _ | coexists_with
word | interplay (noun) | _ | coexists_with
word | occur (verb) | with | coexists_with
word | occurring (verb) | with | coexists_with
word | parallel (verb) | _ | coexists_with
word | presence (noun) | _ | coexists_with
word | present (verb) | with | coexists_with
word | reflect (verb) | _ | coexists_with
word | reflected (adj) | by | coexists_with
word | relate (verb) | with | coexists_with
word | relate (verb) | to | coexists_with
word | related (pastpart) | with | coexists_with
word | related (pastpart) | to | coexists_with
word | relation (noun) | _ | coexists_with
word | useful (adj) | for | coexists_with
word | carrier (noun) | of | has_part
word | carry (verb) | _ | has_part
word | have (verb) | _ | has_part
word | infect (verb) | with | has_part
word | infected (adj) | with | has_part
word | infected (adj) | _ | part_of
word | linkage (noun) | _ | part_of
word | linkage (noun) | to | part_of
word | localization (noun) | to | part_of
word | localization (noun) | on | part_of
word | localize (verb) | on | part_of
word | localize (verb) | to | part_of
word | localizes (noun) | on | part_of
word | localizes (noun) | to | part_of
word | locate (verb) | on | part_of
word | locate (verb) | at | part_of
word | locate (adj) | at | part_of
word | located (adj) | on | part_of
word | map (verb) | _ | part_of
word | mapped (adj) | _ | part_of
word | mapped (pastpart) | _ | part_of
word | map (verb) | of-to | part_of
word | mapping (noun) | of-to | part_of
word | mapping (noun) | to | part_of
word | among (prep) | _ | process_of
word | have (verb) | _ | process_of
word | exhibit (verb) | _ | has_process
word | diagnose (verb) | with | has_process
word | diagnosed (adj) | with | has_process
word | contribute (verb) | to | predisposes
word | contribution (noun) | to | predisposes
word | contribution (noun) | of-by | predisposes
word | determinant (noun) | of | predisposes
word | predisposition (noun) | to | predisposes
word | predispose (verb) | to | predisposes
word | predispose (verb) | _ | predisposes
word | predisposing (adj) | _ | predisposes
word | predisposing (noun) | _ | predisposes
word | promote (verb) | _ | predisposes
word | promotion (noun) | _ | predisposed_by
word | marker (noun) | of | predisposes
word | marker (noun) | for | predisposes
word | marker (noun) | _ | predisposes
word | biomarker (noun) | of | predisposes
word | biomarker (noun) | for | predisposes
word | biomarker (noun) | _ | predisposes
word | risk (noun) | for | predisposes
word | risk (noun) | _ | predisposes
word | predict (verb) | _ | predisposes
word | predictor (noun) | of | predisposes
word | predictor (noun) | for | predisposes
word | predictor (noun) | _ | predisposes
word | predictive (adj) | _ | predisposes
word | predictive (adj) | for | predisposes
word | predictive (adj) | of | predisposes
word | prediction (noun) | of | predisposes
word | predicting (adj) | _ | predisposes
word | prediction (noun) | of-with | predisposed_by
word | prediction (noun) | of-by | predisposed_by
word | prediction (noun) | _ | predisposes
word | propensity (noun) | to | predisposes
word | accelerate (verb) | _ | stimulates
word | activate (verb) | _ | stimulates
word | activator (noun) | of | stimulates
word | activated (adj) | _ | stimulates
word | activation (noun) | _ | stimulates
word | agonist (noun) | _ | stimulates
word | agonize (verb) | _ | stimulates
word | amplify (verb) | _ | stimulates
word | augment (verb) | _ | stimulates
word | augmentation (noun) | _ | stimulates
word | contribute (verb) | to | stimulates
word | contributor (noun) | to | stimulates
word | contribution (noun) | to | stimulates
word | costimulate (verb) | _ | stimulates
word | costimulation (noun) | of-with | stimulates
word | depend (verb) | upon | stimulated_by
word | depend (verb) | on | stimulated_by
word | dependent (adj) | upon | stimulated_by
word | dependent (adj) | on | stimulated_by
word | dependant (adj) | _ | stimulates
word | dependent (adj) | _ | stimulates
word | dependent (noun) | upon | stimulated_by
word | dependent (noun) | on | stimulated_by
word | dependent (noun) | _ | stimulates
word | dependence (noun) | _ | stimulates
word | drive (verb) | _ | stimulates
word | elevation (noun) | in | stimulates
word | elicit (verb) | _ | stimulates
word | enhance (verb) | _ | stimulates
word | enhancement (noun) | _ | stimulates
word | enhancement (noun) | in | stimulates
word | facilitate (verb) | _ | stimulates
word | increase (verb) | with | stimulated_by
word | increase (verb) | during | stimulated_by
word | increase (noun) | after | stimulated_by
word | increase (verb) | after | stimulated_by
word | increase (verb) | _ | stimulates
word | increase (noun) | _ | stimulates
word | increased (pastpart) | with | stimulated_by
word | increasing (adj) | _ | stimulates
word | induction (noun) | _ | stimulates
word | inducer (noun) | of | stimulates
word | induced (adj) | _ | stimulates
word | induce (verb) | _ | stimulates
word | inducible (noun) | by | stimulated_by
word | potentiate (verb) | _ | stimulates
word | potentiation (verb) | of-by | stimulates
word | promote (verb) | _ | stimulates
word | promotion (noun) | _ | stimulates
word | stimulate (verb) | _ | stimulates
word | stimulated (adj) | _ | stimulates
word | stimulating (verb) | _ | stimulates
word | stimulating (noun) | _ | stimulates
word | stimulating (adj) | _ | stimulates
word | stimulation (noun) | _ | stimulates
word | transactivate (verb) | _ | stimulates
word | transactivation (noun) | _ | stimulates
word | upregulate (verb) | _ | stimulates
word | upregulation (noun) | in | stimulates
word | up -regulation (noun) | in | stimulates
word | upregulation (noun) | _ | stimulates
word | up -regulation (noun) | _ | stimulates
word | affect (verb) | _ | affects
word | alter (verb) | _ | affects
word | attenuate (verb) | _ | affects
word | attenuation (verb) | of_by | affects
word | block (verb) | _ | affects
word | blunt (verb) | _ | affects
word | boost (verb) | _ | affects
word | catalyse (verb) | _ | affects
word | catalyze (verb) | _ | affects
word | change (verb) | _ | affects
word | consequence (noun) | for | affects
word | control (verb) | _ | affects
word | control (noun) | _ | affects
word | correlate (verb) | with | affects
word | correlation (noun) | to | affected_by
word | correlation (noun) | _ | affected_by
word | contribute (verb) | to | affects
word | contribution (noun) | to | affects
word | delay (verb) | _ | affects
word | dependent (adj) | on | affects
word | dependent (adj) | upon | affects
word | dependence (noun) | _ | affects
word | depolarization (noun) | _ | affects
word | depolarize (verb) | _ | affects
word | depress (verb) | _ | affects
word | deregulate (verb) | _ | affects
word | deregulation (noun) | _ | affects
word | effect (noun) | in | affects
word | effect (noun) | _ | affects
word | engagement (noun) | _ | affected_by
word | exacerbate (verb) | _ | affects
word | exacerbation (noun) | _ | affects
word | experience (verb) | _ | affected_by
word | factor (noun) | in | affects
word | immobilization (noun) | _ | affects
word | immobilize (verb) | _ | affects
word | impact (verb) | _ | affects
word | impact (noun) | on | affects
word | impact (noun) | _ | affects
word | implicate (verb) | in | affects
word | important (adj) | for | affects
word | improve (verb) | _ | affects
word | influence (verb) | _ | affects
word | influence (noun) | _ | affects
word | influencing (adj) | _ | affects
word | involve (verb) | _ | affects
word | involved (pastpart) | in | affects
word | involvement (noun) | _ | affects
word | involving (adj) | _ | affects
word | lead (verb) | to | affects
word | lessen (verb) | _ | affects
word | lower (verb) | _ | affects
word | mediate (verb) | _ | affects
word | mediated (adj) | _ | affects
word | mediated (pastpart) | _ | affects
word | mediating (adj) | _ | affects
word | modify (verb) | _ | affects
word | modulate (verb) | _ | affects
word | modulation (noun) | _ | affects
word | modulator (noun) | of | affects
word | normalize (verb) | _ | affects
word | normalization (noun) | _ | affects
word | regulate (verb) | _ | affects
word | relate (verb) | with | affects
word | relate (verb) | to | affects
word | related (pastpart) | with | affects
word | related (pastpart) | to | affects
word | relation (noun) | to | affects
word | relation (noun) | with | affects
word | regulation (noun) | _ | affects
word | regulator (noun) | of | affects
word | role (noun) | in | affects
word | sensitive (adj) | to | affects
word | prolong (verb) | _ | affects
word | transduce (verb) | _ | affects
word | transduction (noun) | _ | affects
word | suffer (verb) | from | affected_by
word | suffering (adj) | from | affected_by
word | alteration (noun) | _ | affects
word | associate (verb) | with | affects
word | association (noun) | _ | affects
word | denature (verb) | _ | affects
word | responsible (adj) | for | affects
word | responsible (noun) | for | affects
word | responsive (adj) | to | affected_by
word | responsive (adj) | _ | affects
word | sensitivity (noun) | to | affected_by
word | sensitizer (noun) | to | affected_by
word | stabilization (noun) | _ | affected_by
word | stabilize (verb) | _ | affects
word | susceptibility (noun) | of-to | affected_by
word | susceptible (adj) | to | affected_by
word | sustain (verb) | _ | affects
word | sustaining (adj) | _ | affects
word | synergize (verb) | _ | affects
word | synergism (noun) | _ | affects
word | synergy (noun) | _ | affects
word | transactivate (verb) | _ | affects
word | transactivation (noun) | _ | affects
word | weaken (verb) | _ | affects
word | decrease (verb) | _ | affects
word | encroach ( verb) | on | affects
word | encroach ( verb) | upon | affects
word | encroaching (adj) | _ | affects
word | encroaching (noun) | _ | affects
word | abate (verb) | _ | affects
word | abating (adj) | _ | affects
word | abating (noun) | _ | affects
word | abate (verb) | _ | disrupts
word | abating (adj) | _ | disrupts
word | abating (noun) | _ | disrupts
word | harmful (adj) | to | affects
word | action (noun) | in | affects
word | concomitant (adj) | _ | coexists_with
word | attach (verb) | to | has_location
word | attached (adj) | to | has_location
word | kill (verb) | _ | disrupts
word | inhibit (verb) | _ | disrupts
word | interfere (verb) | with | disrupts
word | interference (noun) | _ | disrupts
word | stop (verb) | _ | disrupts
word | suppress (verb) | _ | disrupts
word | disrupt (verb) | _ | disrupts
word | abolish (verb) | _ | disrupts
word | abrogate (verb) | _ | disrupts
word | abrogation (noun) | _ | disrupts
word | antagonize (verb) | _ | disrupts
word | antagonist (noun) | of | disrupts
word | antagonist (noun) | _ | disrupted_by
word | arrest (verb) | _ | disrupts
word | attenuate (verb) | _ | disrupts
word | attenuation (noun) | _ | disrupts
word | biodegradation (noun) | _ | disrupted_by
word | biodegrade (verb) | _ | disrupts
word | block (verb) | _ | disrupts
word | block (noun) | _ | disrupts
word | blocker (noun) | of | disrupts
word | counteract (verb) | _ | disrupts
word | counteracted (adj) | _ | disrupts
word | cytotoxic (adj) | to | disrupts
word | degradation (noun) | _ | disrupted_by
word | degrade (verb) | _ | disrupts
word | destruct (verb) | _ | disrupts
word | destruction (noun) | _ | disrupts
word | diminish (verb) | _ | disrupts
word | diminishing (adj) | _ | disrupts
word | downregulate (verb) | _ | disrupts
word | downmodulate (verb) | _ | disrupts
word | downmodulation (noun) | _ | disrupts
word | downregulation (noun) | _ | disrupts
word | down -regulation (noun) | _ | disrupts
word | eradicate (verb) | _ | disrupts
word | eradication (noun) | _ | disrupts
word | impede (verb) | _ | disrupts
word | inactivation (verb) | _ | disrupts
word | inactivate (verb) | _ | disrupts
word | inactivator (noun) | of | disrupts
word | inhibition (noun) | during | disrupted_by
word | inhibition (noun) | _ | disrupts
word | negate (verb) | _ | disrupts
word | oppose (verb) | _ | disrupts
word | reduce (verb) | _ | disrupts
word | reduced (adj) | _ | disrupts
word | reduced (noun) | _ | disrupts
word | reduction (noun) | in | disrupts
word | reduction (noun) | _ | disrupts
word | repress (verb) | _ | disrupts
word | repression (noun) | _ | disrupts
word | repressor (noun) | of | disrupts
word | reverse (verb) | _ | disrupts
word | shrink (verb) | _ | disrupts
word | silencing (adj) | _ | disrupts
word | slow (verb) | _ | disrupts
word | slowed (adj) | _ | disrupts
word | suppression (noun) | _ | disrupts
word | suppressing (adj) | _ | disrupts
word | uncoupling (adj) | _ | disrupts
word | accelerate (verb) | _ | augments
word | activate (verb) | _ | augments
word | activation (noun) | _ | augments
word | activated (adj) | _ | augments
word | activated (pastpart) | _ | augments
word | enhance (verb) | _ | augments
word | enhancement (noun) | _ | augments
word | upregulation (noun) | _ | augments
word | activator (noun) | of | augments
word | augment (verb) | _ | augments
word | catalyse (verb) | _ | augments
word | contribute (verb) | to | augments
word | contribution (noun) | to | augments
word | costimulate (verb) | _ | augments
word | costimulation (noun) | of-with | augments
word | dependence (noun) | _ | has_augmentation
word | depend (verb) | upon | augments
word | depend (verb) | on | augments
word | dependant (adj) | _ | augments
word | dependent (adj) | _ | augments
word | driven (adj) | _ | augments
word | driven (pastpart) | _ | augments
word | elevation (noun) | in | augments
word | elicit (verb) | _ | augments
word | enrich (verb) | _ | augments
word | exacerbate (verb) | _ | augments
word | exacerbation (noun) | _ | augments
word | facilitate (verb) | _ | augments
word | facilitating (adj) | _ | augments
word | improve (verb) | _ | augments
word | increase (verb) | _ | augments
word | increase (noun) | _ | augments
word | increased (pastpart) | _ | augments
word | increasing (adj) | _ | augments
word | induction (noun) | _ | augments
word | induced (adj) | _ | augments
word | induce (verb) | _ | augments
word | inducible (noun) | by | has_augmentation
word | intensify (verb) | _ | augments
word | intensification (noun) | _ | augments
word | intensifying (adj) | _ | augments
word | optimize (verb) | _ | augments
word | optimization (noun) | _ | augments
word | potentiate (verb) | _ | augments
word | potentiated (adj) | _ | augments
word | prolong (verb) | _ | augments
word | promote (verb) | _ | augments
word | sensitize (verb) | _ | augments
word | stimulate (verb) | _ | augments
word | stimulate (adj) | _ | augments
word | stimulate (noun) | _ | augments
word | stimulated (adj) | _ | augments
word | stimulating (verb) | _ | augments
word | stimulating (noun) | _ | augments
word | stimulating (adj) | _ | augments
word | stimulation (noun) | _ | augments
word | synergize (verb) | _ | augments
word | synergy (noun) | _ | augments
word | transactivate (verb) | _ | augments
word | transactivation (noun) | _ | augments
word | upregulate (verb) | _ | augments
word | upregulation (noun) | in | augments
word | up -regulation (noun) | in | augments
word | up -regulation (noun) | _ | augments
word | biotransformation (noun) | to | converts_to
word | convert (verb) | to | converts_to
word | converts (verb) | to | converts_to
word | convert (verb) | into | converts_to
word | converts (verb) | into | converts_to
word | conversion (noun) | to | converts_to
word | conversion (noun) | into | converts_to
word | derive (verb) | from | has_conversion
word | derived (adj) | _ | converts_to
word | dimerization (noun) | _ | converts_to
word | oxidize (verb) | from-to | converts_to
word | oxidizing (adj) | _ | converts_to
word | transduction (noun) | _ | converts_to
word | in (prep) | _ | treats
word | occur (verb) | in | coexists_with
word | occurring (adj) | in | coexists_with
word | at (prep) | _ | has_location
word | exist (verb) | _ | has_location
word | egress (verb) | from | has_location
word | find (verb) | _ | has_location
word | formation (noun) | in | has_location
word | from (prep) | _ | has_location
word | have (verb) | _ | location_of
word | harbor (verb) | _ | location_of
word | harbour (verb) | _ | location_of
word | harboring (verb) | _ | location_of
word | harboring (adj) | _ | location_of
word | harbouring (adj) | _ | location_of
word | implant (verb) | into | has_location
word | implant (verb) | in | has_location
word | implanted (adj) | in | has_location
word | locate (verb) | at | location_of
word | location (noun) | _ | location_of
word | in (prep) | _ | has_location
word | inside (prep) | _ | has_location
word | mod_head (_) | _ | location_of
word | of (prep) | _ | has_location
word | on (prep) | _ | has_location
word | originate (verb) | in | has_location
word | originate (verb) | from | has_location
word | originating (adj) | in | has_location
word | originating (adj) | from | has_location
word | originating (noun) | in | has_location
word | originating (noun) | from | has_location
word | place (verb) | into | has_location
word | site (noun) | for | location_of
word | site (noun) | of | location_of
word | terminating (adj) | in | has_location
word | terminate (verb) | in | has_location
word | translocate (verb) | to | has_location
word | translocation (noun) | to | has_location
word | traverse (verb) | _ | has_location
word | traversing (adj) | _ | has_location
word | traversing (noun) | _ | has_location
word | within (prep) | _ | has_location
word | phosphorylation (noun) | _ | interacts_with
word | phosphorylate (verb) | _ | interacts_with
word | production (noun) | _ | produces
word | inhibitor (noun) | of | inhibits
word | inhibitor (noun) | for | inhibits
word | inhibitor (noun) | of | disrupts
word | inhibitor (noun) | for | disrupts
word | impinge (verb) | _ | affects
word | impingement (noun) | _ | affected_by
word | implication (noun) | for | affects
word | across (prep) | _ | has_location
word | using (adj) | for | method_of
word | using (adj) | _ | has_method
word | through (prep) | _ | method_of
word | via (prep) | _ | has_method
word | exploit (verb) | _ | uses
word | deplete (verb) | _ | inhibits
word | depletion (noun) | _ | inhibits
word | destabilize (verb) | _ | interacts_with
word | impair (verb) | _ | inhibits
word | impair (verb) | _ | disrupts
word | co -expresses (verb) | _ | produces
word | co -expressed (verb) | _ | produces
word | recruit (verb) | _ | interacts_with
word | recruitment (noun) | _ | interacts_with
word | amplification (verb) | _ | stimulates
word | amplify (verb) | _ | augments
word | elevate (verb) | _ | stimulates
word | synergize (verb) | _ | stimulates
word | induct (verb) | _ | causes
word | raise (verb) | _ | stimulates
word | raise (verb) | _ | augments
word | link (verb) | to | coexists_with
word | linked (verb) | to | coexists_with
word | linked (adj) | to | coexists_with
word | unrelated (adj) | to | neg_coexists_with
word | via (prep) | _ | interacts_with
word | accumulate (verb) | in | has_location
word | accumulate (verb) | _ | location_of
word | activate (verb) | _ | affects
word | choice (noun) | for | treats
word | drug (noun) | for | used_by
word | free (adj) | from | neg_process_of
word | used (adj) | in | used_by
word | based (adj) | _ | used_by
word | based (pastpart) | _ | used_by
word | based (adj) | _ | location_of
word | based (pastpart) | _ | location_of
word | derepress (verb) | _ | neg_disrupts
word | derepress (verb) | _ | neg_inhibits
word | derepression (noun) | _ | neg_disrupts
word | derepression (noun) | _ | neg_inhibits
word | devoid (adj) | _ | neg_part_of
word | devoid (adj) | _ | neg_location_of
word | devoid (adj) | _ | neg_process_of
word | incompatible (adj) | with | neg_coexists_with
word | incompatible (adj) | with | neg_process_of
word | insensitive (adj) | _ | neg_affects
word | insensitive (adj) | to | neg_affected_by
word | lack (verb) | _ | neg_has_part
word | lack (verb) | _ | neg_location_of
word | lack (verb) | _ | neg_has_process
word | lack (noun) | _ | neg_has_part
word | lack (noun) | _ | neg_location_of
word | lack (noun) | _ | neg_has_process
word | lacking (adj) | _ | neg_has_part
word | lacking (adj) | _ | neg_location_of
word | lacking (adj) | _ | neg_has_process
word | lacking (adj) | in | neg_has_part
word | lacking (adj) | in | neg_location_of
word | lacking (adj) | in | neg_has_process
word | miss (verb) | _ | neg_diagnoses
word | miss (verb) | _ | neg_has_administration
word | missing (adj) | _ | neg_process_of
word | negative (adj) | for | neg_has_process
word | negative (adj) | for | neg_diagnoses
word | negative (adj) | _ | neg_process_of
word | negative (adj) | _ | neg_part_of
word | negative (adj) | _ | affects
word | neither (adj) | _ | neg_process_of
word | nonproducing (adj) | _ | neg_produced_by
word | nonsecreting (adj) | _ | neg_produced_by
word | omit (verb) | _ | neg_administered_to
word | omit (verb) | _ | neg_uses
word | omitted (adj) | from | neg_used_by
word | omitted (adj) | from | neg_administered_to
word | omitted (adj) | _ | neg_used_by
word | omitted (adj) | _ | neg_administered_to
word | refractory (adj) | to | neg_affected_by
word | refractory (adj) | to | neg_treated_by
word | refractory (adj) | _ | neg_affected_by
word | refractory (adj) | _ | neg_treated_by
word | resistance (noun) | to | neg_affected_by
word | resistance (noun) | to | neg_treated_by
word | resistant (adj) | to | neg_treated_by
word | resistant (adj) | to | neg_process_of
word | resistant (adj) | to | neg_affected_by
word | resistant (adj) | _ | neg_treated_by
word | sparing (adj) | _ | neg_used_by
word | sparing (adj) | _ | neg_affected_by
word | sparing (adj) | _ | neg_disrupted_by
word | uninfected (adj) | _ | neg_process_of
word | unresponsive (adj) | to | neg_treated_by
word | treating (noun) | _ | treats
word | detecting (adj) | _ | diagnoses
word | use (verb) | for | treats
word | present (adj) | in | has_location
word | adopt (verb) | for | treats
word | use (verb) | for | used_by
word | target (verb) | _ | inhibits
word | targeting (adj) | _ | inhibits
word | targeting (noun) | _ | inhibits
word | target (verb) | _ | treats
word | targeting (adj) | _ | treats
word | targeting (noun) | _ | treats
word | comorbidity (noun) | _ | coexists_with
